# Supplementary material for: Jenner-predict server: prediction of protein vaccine candidates (PVCs) in bacteria based on host-pathogen interactions
Source: BMC Bioinformatics. 2013 Jul 1;14:211. doi: 10.1186/1471-2105-14-211 (PMC3701604; doi:10.1186/1471-2105-14-211)
Supplement: Additional file 3: Table X1 — Comparison of results for predicted protein vaccine candidate (PVC) by software, NERVE, and web servers, Vaxign, VaxiJen and Jenner-Predict from Streptococcus pneumoniae 70585 strain (gram positive). [file 1471-2105-14-211-S3.xls]

## Sheet: Sheet1
Table X1: Comparison of results for predicted protein vaccine candidate (PVC) by software, NERVE, and
	web servers, Vaxign, VaxiJen and Jenner-Predict from Streptococcus pneumoniae 70585 strain (gram positive)
GI	NERVE	Vaxign	VaxiJen	Jenner-Predict
225857926	YES	NO	NO	YES
225857955	YES	NO	NO	YES
225857972	YES	YES	NO	YES
225857977	NO	NO	NO	YES
225857997	NO	YES	NO	YES
225858020	NO	NO	NO	YES
225858021	NO	NO	NO	YES
225858094	NO	NO	NO	YES
225858189	NO	NO	NO	YES
225858222	YES	NO	NO	YES
225858223	YES	YES	NO	YES
225858224	YES	YES	NO	YES
225858232	YES	YES	NO	YES
225858235	NO	NO	NO	YES
225858246	NO	NO	NO	YES
225858444	NO	YES	NO	YES
225858448	NO	YES	NO	YES
225858454	YES	YES	NO	YES
225858478	NO	NO	NO	YES
225858495	YES	YES	NO	YES
225858672	NO	NO	NO	YES
225858728	YES	YES	NO	YES
225858758	YES	YES	NO	YES
225858795	NO	NO	NO	YES
225858833	NO	NO	NO	YES
225858855	YES	NO	NO	YES
225859152	NO	NO	NO	YES
225859182	NO	NO	NO	YES
225859283	YES	NO	NO	YES
225859330	YES	YES	NO	YES
225859406	NO	NO	NO	YES
225859428	NO	NO	NO	YES
225859437	YES	NO	NO	YES
225859441	YES	YES	NO	YES
225859444	YES	NO	NO	YES
225859485	NO	NO	NO	YES
225859558	YES	NO	NO	YES
225859595	YES	NO	NO	YES
225859656	YES	NO	NO	YES
225859662	YES	NO	NO	YES
225859679	NO	NO	NO	YES
225859688	YES	NO	NO	YES
225859701	YES	YES	NO	YES
225859767	NO	NO	NO	YES
225859854	NO	NO	NO	YES
225859862	YES	NO	NO	YES
225859909	YES	YES	NO	YES
225859926	NO	NO	NO	YES
225859941	NO	NO	NO	YES
225857881	YES	NO	YES	YES
225857947	YES	NO	YES	YES
225858338	NO	NO	YES	YES
225858473	YES	NO	YES	YES
225858524	YES	YES	YES	YES
225858635	YES	NO	YES	YES
225859159	NO	NO	YES	YES
225859251	NO	NO	YES	YES
225859258	NO	YES	YES	YES
225859303	NO	YES	YES	YES
225859446	NO	NO	YES	YES
225859599	YES	NO	YES	YES
225859634	NO	NO	YES	YES
225859748	YES	YES	YES	YES
225859821	YES	YES	YES	YES
225859938	YES	YES	YES	YES
225859960	YES	YES	YES	YES
225859972	YES	YES	YES	YES
225859987	NO	YES	YES	YES
225860010	NO	NO	YES	YES
225857845	NO	YES	NO	NO
225857901	NO	YES	NO	NO
225857961	NO	YES	NO	NO
225858049	YES	NO	NO	NO
225858143	NO	YES	NO	NO
225858154	NO	YES	NO	NO
225858169	YES	NO	NO	NO
225858245	YES	NO	NO	NO
225858247	NO	YES	NO	NO
225858368	NO	YES	NO	NO
225858621	NO	YES	NO	NO
225858656	YES	NO	NO	NO
225858696	YES	NO	NO	NO
225858749	YES	YES	NO	NO
225858789	NO	YES	NO	NO
225858797	YES	NO	NO	NO
225858818	YES	YES	NO	NO
225858882	YES	NO	NO	NO
225858966	NO	YES	NO	NO
225859018	NO	YES	NO	NO
225859075	NO	YES	NO	NO
225859101	NO	YES	NO	NO
225859148	YES	NO	NO	NO
225859206	NO	YES	NO	NO
225859347	NO	YES	NO	NO
225859475	YES	NO	NO	NO
225859480	NO	YES	NO	NO
225859695	NO	YES	NO	NO
225859772	NO	YES	NO	NO
225859932	YES	NO	NO	NO
225859969	YES	YES	NO	NO
225857812	NO	NO	YES	NO
225857816	NO	NO	YES	NO
225857841	NO	NO	YES	NO
225857850	NO	NO	YES	NO
225857865	NO	NO	YES	NO
225857869	NO	NO	YES	NO
225857871	NO	YES	YES	NO
225857875	NO	NO	YES	NO
225857876	YES	YES	YES	NO
225857877	NO	NO	YES	NO
225857902	NO	YES	YES	NO
225857904	NO	NO	YES	NO
225857907	NO	NO	YES	NO
225857910	NO	NO	YES	NO
225857912	NO	NO	YES	NO
225857918	NO	NO	YES	NO
225857937	NO	NO	YES	NO
225857938	NO	NO	YES	NO
225857962	NO	NO	YES	NO
225857968	NO	NO	YES	NO
225857970	NO	NO	YES	NO
225857971	NO	NO	YES	NO
225857981	NO	NO	YES	NO
225857982	NO	YES	YES	NO
225857986	NO	NO	YES	NO
225857990	NO	NO	YES	NO
225857992	NO	NO	YES	NO
225857993	NO	NO	YES	NO
225857995	NO	NO	YES	NO
225857999	NO	NO	YES	NO
225858002	NO	NO	YES	NO
225858003	NO	NO	YES	NO
225858018	NO	NO	YES	NO
225858032	NO	NO	YES	NO
225858044	NO	NO	YES	NO
225858052	NO	NO	YES	NO
225858058	NO	NO	YES	NO
225858062	NO	NO	YES	NO
225858066	NO	NO	YES	NO
225858069	NO	NO	YES	NO
225858070	NO	NO	YES	NO
225858078	NO	NO	YES	NO
225858082	NO	NO	YES	NO
225858085	NO	NO	YES	NO
225858087	NO	NO	YES	NO
225858088	NO	NO	YES	NO
225858119	NO	NO	YES	NO
225858120	NO	NO	YES	NO
225858144	NO	NO	YES	NO
225858146	NO	NO	YES	NO
225858152	NO	NO	YES	NO
225858162	NO	NO	YES	NO
225858183	NO	NO	YES	NO
225858185	NO	NO	YES	NO
225858197	NO	NO	YES	NO
225858229	NO	NO	YES	NO
225858241	NO	NO	YES	NO
225858254	NO	NO	YES	NO
225858263	NO	NO	YES	NO
225858264	NO	NO	YES	NO
225858282	NO	NO	YES	NO
225858286	NO	NO	YES	NO
225858292	NO	NO	YES	NO
225858298	NO	NO	YES	NO
225858304	NO	NO	YES	NO
225858305	YES	YES	YES	NO
225858311	NO	NO	YES	NO
225858321	NO	NO	YES	NO
225858330	NO	NO	YES	NO
225858334	NO	NO	YES	NO
225858343	NO	NO	YES	NO
225858345	NO	NO	YES	NO
225858349	NO	NO	YES	NO
225858353	NO	NO	YES	NO
225858355	NO	NO	YES	NO
225858356	NO	NO	YES	NO
225858369	NO	YES	YES	NO
225858371	NO	NO	YES	NO
225858372	NO	NO	YES	NO
225858378	NO	YES	YES	NO
225858379	NO	YES	YES	NO
225858381	NO	NO	YES	NO
225858384	NO	NO	YES	NO
225858386	NO	NO	YES	NO
225858394	NO	NO	YES	NO
225858399	NO	NO	YES	NO
225858420	NO	NO	YES	NO
225858431	NO	YES	YES	NO
225858437	NO	NO	YES	NO
225858451	NO	NO	YES	NO
225858461	NO	NO	YES	NO
225858463	NO	NO	YES	NO
225858465	NO	NO	YES	NO
225858466	NO	NO	YES	NO
225858475	NO	NO	YES	NO
225858477	NO	NO	YES	NO
225858479	NO	NO	YES	NO
225858481	NO	NO	YES	NO
225858487	NO	NO	YES	NO
225858488	NO	NO	YES	NO
225858510	NO	NO	YES	NO
225858511	YES	YES	YES	NO
225858516	NO	NO	YES	NO
225858519	NO	NO	YES	NO
225858521	NO	NO	YES	NO
225858522	NO	NO	YES	NO
225858527	NO	NO	YES	NO
225858536	NO	NO	YES	NO
225858543	NO	NO	YES	NO
225858550	NO	NO	YES	NO
225858559	YES	NO	YES	NO
225858565	NO	NO	YES	NO
225858570	NO	NO	YES	NO
225858575	NO	NO	YES	NO
225858577	NO	NO	YES	NO
225858579	NO	NO	YES	NO
225858589	NO	NO	YES	NO
225858593	NO	NO	YES	NO
225858597	NO	NO	YES	NO
225858601	NO	NO	YES	NO
225858610	NO	NO	YES	NO
225858616	NO	NO	YES	NO
225858638	NO	NO	YES	NO
225858645	YES	NO	YES	NO
225858651	NO	NO	YES	NO
225858652	NO	NO	YES	NO
225858661	NO	NO	YES	NO
225858678	NO	NO	YES	NO
225858695	NO	NO	YES	NO
225858697	NO	YES	YES	NO
225858698	NO	NO	YES	NO
225858701	NO	NO	YES	NO
225858707	NO	NO	YES	NO
225858722	NO	NO	YES	NO
225858724	NO	NO	YES	NO
225858747	NO	NO	YES	NO
225858753	NO	NO	YES	NO
225858755	NO	NO	YES	NO
225858761	NO	NO	YES	NO
225858766	NO	NO	YES	NO
225858767	NO	NO	YES	NO
225858768	NO	NO	YES	NO
225858769	NO	NO	YES	NO
225858774	NO	NO	YES	NO
225858784	NO	NO	YES	NO
225858790	NO	NO	YES	NO
225858796	NO	NO	YES	NO
225858799	NO	NO	YES	NO
225858811	NO	NO	YES	NO
225858814	NO	NO	YES	NO
225858820	NO	NO	YES	NO
225858827	NO	NO	YES	NO
225858832	NO	NO	YES	NO
225858836	NO	NO	YES	NO
225858851	YES	NO	YES	NO
225858852	NO	NO	YES	NO
225858859	NO	NO	YES	NO
225858860	NO	NO	YES	NO
225858869	NO	NO	YES	NO
225858887	NO	NO	YES	NO
225858890	NO	NO	YES	NO
225858905	NO	NO	YES	NO
225858915	NO	NO	YES	NO
225858917	NO	NO	YES	NO
225858921	NO	NO	YES	NO
225858961	NO	NO	YES	NO
225858965	NO	NO	YES	NO
225858972	NO	NO	YES	NO
225858979	NO	NO	YES	NO
225858982	NO	NO	YES	NO
225858984	NO	NO	YES	NO
225858989	NO	NO	YES	NO
225859023	NO	NO	YES	NO
225859047	NO	NO	YES	NO
225859048	NO	NO	YES	NO
225859050	NO	NO	YES	NO
225859058	NO	NO	YES	NO
225859059	NO	NO	YES	NO
225859088	NO	NO	YES	NO
225859094	NO	NO	YES	NO
225859114	NO	NO	YES	NO
225859120	NO	NO	YES	NO
225859135	NO	NO	YES	NO
225859141	NO	NO	YES	NO
225859165	NO	NO	YES	NO
225859173	NO	NO	YES	NO
225859176	NO	NO	YES	NO
225859186	NO	NO	YES	NO
225859194	NO	NO	YES	NO
225859199	NO	NO	YES	NO
225859204	NO	NO	YES	NO
225859215	NO	NO	YES	NO
225859216	NO	NO	YES	NO
225859220	NO	NO	YES	NO
225859223	NO	NO	YES	NO
225859227	NO	NO	YES	NO
225859235	NO	NO	YES	NO
225859252	NO	YES	YES	NO
225859273	NO	NO	YES	NO
225859286	NO	NO	YES	NO
225859298	NO	NO	YES	NO
225859300	NO	NO	YES	NO
225859316	NO	NO	YES	NO
225859318	NO	NO	YES	NO
225859323	NO	NO	YES	NO
225859340	NO	NO	YES	NO
225859355	NO	NO	YES	NO
225859356	NO	NO	YES	NO
225859359	NO	NO	YES	NO
225859363	NO	NO	YES	NO
225859370	NO	NO	YES	NO
225859373	NO	NO	YES	NO
225859384	NO	NO	YES	NO
225859386	NO	NO	YES	NO
225859388	NO	NO	YES	NO
225859391	NO	NO	YES	NO
225859398	NO	NO	YES	NO
225859419	NO	NO	YES	NO
225859432	NO	NO	YES	NO
225859443	NO	NO	YES	NO
225859447	NO	NO	YES	NO
225859448	NO	NO	YES	NO
225859450	NO	NO	YES	NO
225859459	NO	NO	YES	NO
225859460	NO	NO	YES	NO
225859461	NO	NO	YES	NO
225859490	NO	NO	YES	NO
225859496	NO	NO	YES	NO
225859507	NO	NO	YES	NO
225859509	NO	NO	YES	NO
225859526	NO	YES	YES	NO
225859535	NO	NO	YES	NO
225859543	NO	NO	YES	NO
225859552	NO	NO	YES	NO
225859553	NO	NO	YES	NO
225859564	NO	NO	YES	NO
225859565	NO	NO	YES	NO
225859578	NO	NO	YES	NO
225859598	NO	NO	YES	NO
225859613	NO	NO	YES	NO
225859622	NO	NO	YES	NO
225859661	NO	NO	YES	NO
225859673	NO	NO	YES	NO
225859704	NO	NO	YES	NO
225859714	NO	NO	YES	NO
225859720	NO	NO	YES	NO
225859723	NO	NO	YES	NO
225859724	YES	YES	YES	NO
225859741	NO	NO	YES	NO
225859744	NO	YES	YES	NO
225859749	NO	NO	YES	NO
225859755	NO	NO	YES	NO
225859758	NO	NO	YES	NO
225859761	NO	NO	YES	NO
225859766	NO	NO	YES	NO
225859774	NO	NO	YES	NO
225859775	NO	NO	YES	NO
225859780	NO	NO	YES	NO
225859793	NO	NO	YES	NO
225859797	NO	NO	YES	NO
225859805	NO	NO	YES	NO
225859806	NO	NO	YES	NO
225859840	YES	NO	YES	NO
225859848	NO	NO	YES	NO
225859853	NO	NO	YES	NO
225859864	NO	NO	YES	NO
225859870	NO	NO	YES	NO
225859872	NO	NO	YES	NO
225859874	NO	NO	YES	NO
225859876	NO	NO	YES	NO
225859877	NO	NO	YES	NO
225859878	NO	NO	YES	NO
225859891	NO	NO	YES	NO
225859896	NO	NO	YES	NO
225859897	NO	NO	YES	NO
225859898	NO	NO	YES	NO
225859903	NO	NO	YES	NO
225859906	NO	NO	YES	NO
225859907	NO	NO	YES	NO
225859908	NO	NO	YES	NO
225859910	NO	NO	YES	NO
225859914	NO	NO	YES	NO
225859945	NO	NO	YES	NO
225859953	NO	NO	YES	NO
225859975	NO	NO	YES	NO
225859977	NO	NO	YES	NO
225859982	NO	NO	YES	NO
225859988	NO	NO	YES	NO
225859990	NO	NO	YES	NO
225859994	NO	NO	YES	NO
225859997	NO	NO	YES	NO
225860003	NO	NO	YES	NO
225860004	YES	YES	YES	NO
