# Supplementary material for: Jenner-predict server: prediction of protein vaccine candidates (PVCs) in bacteria based on host-pathogen interactions
Source: BMC Bioinformatics. 2013 Jul 1;14:211. doi: 10.1186/1471-2105-14-211 (PMC3701604; doi:10.1186/1471-2105-14-211)
Supplement: Additional file 4: Table X2 — Comparison of results for predicted protein vaccine candidate (PVC) by software, NERVE, and web servers, Vaxign, VaxiJen and Jenner-Predict from Uropathogenic Escherichia coli strain CFT073 (gram negative). [file 1471-2105-14-211-S4.xls]

## Sheet: Sheet1
Table X2: Comparison of results for predicted protein vaccine candidate (PVC) by software, NERVE, and
	web servers, Vaxign, VaxiJen and Jenner-Predict from Uropathogenic Escherichia coli strain CFT073 (gram negative)
GI	NERVE	Vaxign	VaxiJen	Jenner-Predict
26245979	NO	NO	NO	YES
161486336	YES	NO	NO	YES
26246017	NO	NO	NO	YES
26246081	YES	NO	NO	YES
26246094	NO	NO	NO	YES
26246096	YES	YES	NO	YES
26246098	NO	NO	NO	YES
26246105	YES	YES	NO	YES
26246108	NO	YES	NO	YES
26246123	YES	NO	NO	YES
26246124	YES	NO	NO	YES
26246147	NO	NO	NO	YES
26246155	NO	NO	NO	YES
26246200	NO	NO	NO	YES
26246213	NO	NO	NO	YES
26246258	NO	NO	NO	YES
26246268	YES	YES	NO	YES
26246276	NO	NO	NO	YES
26246359	NO	NO	NO	YES
161486304	YES	NO	NO	YES
26246452	NO	NO	NO	YES
26246456	NO	NO	NO	YES
26246473	NO	NO	NO	YES
26246495	NO	NO	NO	YES
26246550	YES	NO	NO	YES
26246571	NO	NO	NO	YES
26246612	NO	NO	NO	YES
26246616	NO	NO	NO	YES
26246622	YES	NO	NO	YES
26246629	YES	NO	NO	YES
26246649	NO	NO	NO	YES
26246709	YES	YES	NO	YES
26246730	YES	NO	NO	YES
26246805	YES	NO	NO	YES
26246814	NO	NO	NO	YES
26246877	NO	NO	NO	YES
26246886	YES	YES	NO	YES
26246972	NO	NO	NO	YES
26247125	NO	NO	NO	YES
26247126	NO	NO	NO	YES
26247139	YES	YES	NO	YES
161486250	NO	NO	NO	YES
26247223	YES	NO	NO	YES
26247244	YES	YES	NO	YES
26247267	YES	NO	NO	YES
26247377	NO	NO	NO	YES
26247433	YES	NO	NO	YES
26247434	NO	NO	NO	YES
26247468	YES	YES	NO	YES
26247495	YES	NO	NO	YES
26247508	NO	NO	NO	YES
26247517	NO	NO	NO	YES
26247572	YES	NO	NO	YES
26247629	NO	NO	NO	YES
26247635	NO	NO	NO	YES
26247646	NO	NO	NO	YES
26247665	NO	NO	NO	YES
26247725	YES	YES	NO	YES
26247790	YES	YES	NO	YES
26247845	NO	NO	NO	YES
26247872	NO	NO	NO	YES
26247928	NO	NO	NO	YES
26247959	NO	NO	NO	YES
26247971	YES	NO	NO	YES
26247972	NO	NO	NO	YES
26248009	NO	NO	NO	YES
26248097	NO	NO	NO	YES
26248122	NO	NO	NO	YES
161486207	YES	NO	NO	YES
26248243	YES	NO	NO	YES
26248365	NO	NO	NO	YES
26248385	NO	NO	NO	YES
26248484	NO	NO	NO	YES
26248509	NO	NO	NO	YES
161486181	NO	NO	NO	YES
26248537	NO	NO	NO	YES
26248558	NO	NO	NO	YES
161486178	NO	NO	NO	YES
26248626	NO	NO	NO	YES
26248689	NO	NO	NO	YES
26248731	YES	YES	NO	YES
26248732	NO	NO	NO	YES
26248801	YES	YES	NO	YES
26248968	YES	YES	NO	YES
26249055	YES	NO	NO	YES
161486139	YES	YES	NO	YES
26249360	NO	NO	NO	YES
26249386	NO	NO	NO	YES
26249405	YES	NO	NO	YES
26249418	YES	YES	NO	YES
26249420	YES	YES	NO	YES
26249585	NO	NO	NO	YES
26249592	NO	NO	NO	YES
26249594	YES	NO	NO	YES
26249602	NO	NO	NO	YES
161486121	NO	NO	NO	YES
26249617	YES	YES	NO	YES
26249623	YES	YES	NO	YES
26249794	NO	NO	NO	YES
26249815	NO	NO	NO	YES
26249816	NO	NO	NO	YES
26249860	NO	NO	NO	YES
26249920	NO	NO	NO	YES
229106369	NO	NO	NO	YES
26250033	YES	NO	NO	YES
26250064	YES	YES	NO	YES
26250091	NO	NO	NO	YES
26250135	NO	NO	NO	YES
26250183	NO	NO	NO	YES
26250212	YES	YES	NO	YES
26250403	NO	NO	NO	YES
26250459	NO	NO	NO	YES
26250460	YES	YES	NO	YES
26250471	YES	YES	NO	YES
26250621	YES	YES	NO	YES
26250683	NO	NO	NO	YES
26250709	YES	NO	NO	YES
26250710	NO	YES	NO	YES
26250712	YES	YES	NO	YES
229106362	NO	NO	NO	YES
26250809	YES	NO	NO	YES
26250816	YES	NO	NO	YES
26250893	NO	NO	NO	YES
26250896	NO	NO	NO	YES
26250989	YES	NO	NO	YES
26251010	NO	NO	NO	YES
26251112	NO	NO	NO	YES
26251127	NO	NO	NO	YES
26251202	NO	NO	NO	YES
26251239	NO	NO	NO	YES
26251285	NO	NO	NO	YES
26246077	YES	YES	YES	YES
26246078	YES	YES	YES	YES
26246079	YES	YES	YES	YES
26246083	YES	YES	YES	YES
26246199	YES	YES	YES	YES
26246247	YES	YES	YES	YES
26246250	YES	YES	YES	YES
26246286	YES	YES	YES	YES
26246291	YES	YES	YES	YES
26246313	YES	YES	YES	YES
26246324	YES	YES	YES	YES
26246373	YES	YES	YES	YES
26246561	YES	YES	YES	YES
26246658	YES	YES	YES	YES
26246711	NO	NO	YES	YES
26246780	YES	YES	YES	YES
26246786	NO	YES	YES	YES
26246790	YES	YES	YES	YES
26246883	YES	YES	YES	YES
26246956	YES	NO	YES	YES
26246978	NO	NO	YES	YES
26247084	YES	YES	YES	YES
26247113	YES	YES	YES	YES
26247114	YES	NO	YES	YES
26247116	YES	YES	YES	YES
26247117	YES	YES	YES	YES
26247118	YES	YES	YES	YES
26247119	YES	YES	YES	YES
26247124	YES	NO	YES	YES
26247147	YES	YES	YES	YES
26247253	YES	YES	YES	YES
26247257	NO	NO	YES	YES
26247325	YES	YES	YES	YES
26247336	YES	YES	YES	YES
26247429	YES	YES	YES	YES
26247480	YES	YES	YES	YES
26247484	NO	NO	YES	YES
26247511	YES	YES	YES	YES
26247545	NO	NO	YES	YES
26247582	NO	NO	YES	YES
26247587	YES	YES	YES	YES
26247655	YES	YES	YES	YES
26247684	YES	YES	YES	YES
26247688	YES	NO	YES	YES
26247780	YES	YES	YES	YES
26247787	YES	YES	YES	YES
26247788	YES	YES	YES	YES
26247789	YES	YES	YES	YES
26247792	YES	YES	YES	YES
26247811	YES	YES	YES	YES
26247862	NO	NO	YES	YES
26247888	YES	NO	YES	YES
26247904	YES	YES	YES	YES
26247913	YES	NO	YES	YES
26248156	NO	NO	YES	YES
26248187	YES	YES	YES	YES
26248190	YES	YES	YES	YES
26248200	YES	YES	YES	YES
26248214	NO	NO	YES	YES
26248215	NO	NO	YES	YES
26248235	YES	NO	YES	YES
26248247	NO	NO	YES	YES
26248288	YES	NO	YES	YES
26248291	YES	YES	YES	YES
26248334	YES	YES	YES	YES
26248350	YES	YES	YES	YES
26248366	YES	YES	YES	YES
26248486	YES	YES	YES	YES
229106376	YES	NO	YES	YES
26248604	YES	YES	YES	YES
26248621	YES	YES	YES	YES
26248697	YES	NO	YES	YES
26248721	YES	YES	YES	YES
26248722	YES	YES	YES	YES
26248725	YES	NO	YES	YES
26248726	YES	YES	YES	YES
26248736	YES	YES	YES	YES
26248847	YES	NO	YES	YES
26248866	YES	YES	YES	YES
26248873	NO	NO	YES	YES
26248995	YES	NO	YES	YES
26249005	YES	YES	YES	YES
26249147	YES	YES	YES	YES
26249278	YES	YES	YES	YES
26249421	YES	NO	YES	YES
26249425	YES	NO	YES	YES
26249426	YES	NO	YES	YES
26249427	YES	YES	YES	YES
26249445	YES	YES	YES	YES
26249454	YES	YES	YES	YES
26249458	YES	YES	YES	YES
26249470	YES	YES	YES	YES
26249484	NO	NO	YES	YES
26249490	YES	YES	YES	YES
26249606	YES	YES	YES	YES
26249622	YES	YES	YES	YES
26249779	YES	NO	YES	YES
26249945	NO	YES	YES	YES
26249985	NO	NO	YES	YES
26250031	YES	NO	YES	YES
26250034	YES	NO	YES	YES
26250036	YES	NO	YES	YES
26250038	YES	YES	YES	YES
26250130	YES	YES	YES	YES
26250188	YES	YES	YES	YES
26250224	NO	NO	YES	YES
26250246	YES	YES	YES	YES
26250338	NO	NO	YES	YES
26250818	YES	YES	YES	YES
26250982	NO	NO	YES	YES
26250987	YES	NO	YES	YES
26250990	YES	NO	YES	YES
26250994	YES	YES	YES	YES
26250995	YES	YES	YES	YES
26250996	YES	YES	YES	YES
26251125	NO	NO	YES	YES
26251197	YES	YES	YES	YES
26251201	YES	YES	YES	YES
26251204	YES	YES	YES	YES
26251205	YES	YES	YES	YES
26251207	YES	YES	YES	YES
26251208	YES	YES	YES	YES
26245992	YES	YES	NO	NO
26246042	YES	NO	NO	NO
26246054	YES	YES	NO	NO
26246103	YES	YES	NO	NO
26246116	YES	YES	NO	NO
26246140	YES	YES	NO	NO
161486317	YES	NO	NO	NO
26246146	YES	NO	NO	NO
26246175	YES	NO	NO	NO
26246181	YES	NO	NO	NO
26246182	YES	NO	NO	NO
26246188	YES	NO	NO	NO
26246203	YES	NO	NO	NO
26246216	YES	NO	NO	NO
26246228	YES	NO	NO	NO
26246272	YES	NO	NO	NO
26246283	YES	NO	NO	NO
26246317	YES	NO	NO	NO
26246362	YES	YES	NO	NO
26246394	YES	NO	NO	NO
26246416	YES	YES	NO	NO
161486295	YES	NO	NO	NO
26246421	YES	NO	NO	NO
161486293	YES	NO	NO	NO
26246534	YES	NO	NO	NO
161486288	YES	NO	NO	NO
26246591	YES	YES	NO	NO
26246597	YES	NO	NO	NO
26246603	YES	YES	NO	NO
26246668	YES	YES	NO	NO
26246697	YES	YES	NO	NO
161486275	YES	NO	NO	NO
26246795	YES	YES	NO	NO
26246853	YES	YES	NO	NO
26246858	NO	YES	NO	NO
26246869	YES	NO	NO	NO
26246928	YES	YES	NO	NO
26246938	YES	YES	NO	NO
26246947	YES	NO	NO	NO
26246979	YES	NO	NO	NO
26247022	YES	YES	NO	NO
26247025	YES	YES	NO	NO
26247029	YES	YES	NO	NO
26247033	YES	NO	NO	NO
26247082	YES	NO	NO	NO
26247092	YES	NO	NO	NO
26247115	YES	YES	NO	NO
26247132	YES	YES	NO	NO
26247140	YES	NO	NO	NO
26247173	YES	YES	NO	NO
26247218	YES	YES	NO	NO
26247219	YES	YES	NO	NO
26247222	YES	YES	NO	NO
26247247	YES	NO	NO	NO
26247248	NO	YES	NO	NO
26247273	YES	NO	NO	NO
26247277	YES	NO	NO	NO
26247298	YES	NO	NO	NO
26247305	YES	NO	NO	NO
26247309	YES	NO	NO	NO
26247319	YES	YES	NO	NO
26247329	YES	YES	NO	NO
26247335	YES	NO	NO	NO
26247369	YES	YES	NO	NO
26247380	YES	NO	NO	NO
26247383	YES	NO	NO	NO
26247401	YES	NO	NO	NO
26247411	YES	NO	NO	NO
26247425	YES	NO	NO	NO
26247430	YES	NO	NO	NO
26247443	YES	YES	NO	NO
26247458	YES	NO	NO	NO
26247520	YES	NO	NO	NO
26247556	YES	NO	NO	NO
161486240	YES	NO	NO	NO
26247584	YES	NO	NO	NO
26247616	YES	YES	NO	NO
26247660	YES	NO	NO	NO
26247717	YES	NO	NO	NO
26247719	YES	NO	NO	NO
26247734	YES	NO	NO	NO
26247735	YES	NO	NO	NO
26247740	YES	YES	NO	NO
26247750	YES	NO	NO	NO
161486230	YES	NO	NO	NO
26247791	YES	NO	NO	NO
26247797	YES	YES	NO	NO
26247809	YES	NO	NO	NO
26247878	YES	NO	NO	NO
26247905	NO	YES	NO	NO
26247914	YES	NO	NO	NO
26247976	YES	NO	NO	NO
26247992	YES	YES	NO	NO
26247997	YES	NO	NO	NO
26248012	YES	NO	NO	NO
26248019	YES	NO	NO	NO
26248041	YES	YES	NO	NO
26248060	YES	NO	NO	NO
26248064	YES	YES	NO	NO
26248067	YES	NO	NO	NO
26248068	YES	NO	NO	NO
26248102	YES	NO	NO	NO
161486206	YES	NO	NO	NO
26248171	YES	NO	NO	NO
26248181	YES	NO	NO	NO
26248208	YES	NO	NO	NO
26248240	YES	YES	NO	NO
26248253	YES	NO	NO	NO
26248260	YES	NO	NO	NO
26248290	YES	NO	NO	NO
26248340	YES	YES	NO	NO
26248358	YES	NO	NO	NO
26248372	YES	YES	NO	NO
26248378	YES	NO	NO	NO
26248429	YES	YES	NO	NO
26248436	YES	NO	NO	NO
26248437	YES	NO	NO	NO
26248485	YES	NO	NO	NO
26248493	YES	YES	NO	NO
26248513	YES	NO	NO	NO
26248575	NO	YES	NO	NO
26248603	YES	NO	NO	NO
26248640	YES	YES	NO	NO
26248753	YES	NO	NO	NO
26248808	YES	NO	NO	NO
26248871	YES	YES	NO	NO
26248882	YES	NO	NO	NO
26248887	YES	NO	NO	NO
26248952	YES	NO	NO	NO
26248958	YES	YES	NO	NO
26248983	YES	NO	NO	NO
26248985	YES	NO	NO	NO
26248996	YES	NO	NO	NO
26249002	NO	YES	NO	NO
26249011	YES	YES	NO	NO
26249021	YES	NO	NO	NO
26249038	YES	NO	NO	NO
26249040	YES	NO	NO	NO
26249084	YES	YES	NO	NO
26249092	YES	NO	NO	NO
26249115	YES	NO	NO	NO
26249143	YES	YES	NO	NO
26249181	YES	NO	NO	NO
161486137	YES	YES	NO	NO
26249252	YES	NO	NO	NO
26249308	YES	NO	NO	NO
26249335	YES	YES	NO	NO
26249358	YES	YES	NO	NO
26249377	YES	NO	NO	NO
26249378	YES	NO	NO	NO
26249396	YES	NO	NO	NO
26249413	YES	NO	NO	NO
26249414	YES	NO	NO	NO
26249434	YES	NO	NO	NO
26249444	YES	NO	NO	NO
26249481	YES	YES	NO	NO
26249507	YES	NO	NO	NO
26249590	YES	YES	NO	NO
26249624	YES	YES	NO	NO
26249625	YES	YES	NO	NO
26249668	YES	NO	NO	NO
26249669	YES	NO	NO	NO
26249674	YES	NO	NO	NO
26249727	YES	NO	NO	NO
26249770	NO	YES	NO	NO
26249785	YES	NO	NO	NO
26249809	YES	YES	NO	NO
26249859	YES	NO	NO	NO
26249888	YES	YES	NO	NO
26249891	YES	NO	NO	NO
26249893	YES	YES	NO	NO
26249902	YES	YES	NO	NO
26249910	YES	YES	NO	NO
26249912	YES	YES	NO	NO
26249914	YES	YES	NO	NO
26249933	YES	YES	NO	NO
26249937	YES	YES	NO	NO
26249939	YES	YES	NO	NO
26249943	YES	NO	NO	NO
26249962	NO	YES	NO	NO
26249969	YES	NO	NO	NO
26249972	YES	NO	NO	NO
26250001	YES	NO	NO	NO
26250037	YES	NO	NO	NO
26250055	YES	NO	NO	NO
26250059	NO	YES	NO	NO
26250070	YES	NO	NO	NO
26250075	YES	YES	NO	NO
26250125	YES	YES	NO	NO
26250126	YES	YES	NO	NO
26250142	YES	NO	NO	NO
161486076	YES	NO	NO	NO
26250195	YES	YES	NO	NO
26250214	YES	YES	NO	NO
26250256	YES	NO	NO	NO
26250302	YES	NO	NO	NO
26250342	YES	NO	NO	NO
26250356	YES	NO	NO	NO
26250391	YES	NO	NO	NO
26250395	YES	NO	NO	NO
26250401	YES	NO	NO	NO
26250405	YES	NO	NO	NO
26250434	YES	NO	NO	NO
26250436	YES	YES	NO	NO
26250437	YES	NO	NO	NO
26250505	YES	NO	NO	NO
26250529	YES	NO	NO	NO
26250538	NO	YES	NO	NO
26250555	YES	NO	NO	NO
26250561	YES	YES	NO	NO
26250582	YES	NO	NO	NO
26250595	YES	NO	NO	NO
26250662	YES	YES	NO	NO
26250704	YES	NO	NO	NO
26250756	YES	YES	NO	NO
161486030	YES	YES	NO	NO
26250807	YES	NO	NO	NO
26250810	YES	NO	NO	NO
26250819	YES	YES	NO	NO
26250839	YES	NO	NO	NO
26250887	YES	YES	NO	NO
26250888	YES	NO	NO	NO
26250905	YES	NO	NO	NO
26250920	YES	YES	NO	NO
26250922	YES	NO	NO	NO
26250975	NO	YES	NO	NO
26251029	NO	YES	NO	NO
161486017	YES	NO	NO	NO
26251061	NO	YES	NO	NO
161486012	NO	YES	NO	NO
26251093	YES	NO	NO	NO
26251100	YES	NO	NO	NO
26251117	YES	NO	NO	NO
26251119	YES	NO	NO	NO
26251121	YES	NO	NO	NO
26251132	YES	YES	NO	NO
26251192	YES	NO	NO	NO
26251195	YES	NO	NO	NO
26251203	NO	YES	NO	NO
26251206	NO	YES	NO	NO
26251221	NO	YES	NO	NO
26245918	NO	NO	YES	NO
26245923	NO	NO	YES	NO
26245926	NO	NO	YES	NO
26245936	NO	NO	YES	NO
26245937	NO	NO	YES	NO
26245945	NO	NO	YES	NO
26245949	NO	NO	YES	NO
26245951	NO	NO	YES	NO
26245953	NO	NO	YES	NO
26245957	NO	NO	YES	NO
26245964	NO	NO	YES	NO
26245967	NO	NO	YES	NO
26245969	NO	NO	YES	NO
26245976	NO	NO	YES	NO
26245980	NO	NO	YES	NO
26246000	NO	NO	YES	NO
26246001	NO	NO	YES	NO
26246002	NO	NO	YES	NO
26246006	NO	NO	YES	NO
26246026	NO	NO	YES	NO
26246033	NO	NO	YES	NO
26246051	NO	NO	YES	NO
26246080	YES	YES	YES	NO
26246082	YES	NO	YES	NO
26246093	NO	NO	YES	NO
26246095	NO	NO	YES	NO
26246102	NO	NO	YES	NO
26246117	NO	NO	YES	NO
26246119	NO	NO	YES	NO
26246139	NO	NO	YES	NO
26246163	NO	NO	YES	NO
26246167	NO	NO	YES	NO
26246179	NO	NO	YES	NO
26246184	NO	NO	YES	NO
26246196	NO	NO	YES	NO
26246204	NO	NO	YES	NO
26246205	NO	NO	YES	NO
26246208	NO	NO	YES	NO
26246209	NO	NO	YES	NO
26246225	YES	YES	YES	NO
26246230	YES	YES	YES	NO
26246240	NO	NO	YES	NO
26246243	NO	NO	YES	NO
26246248	NO	NO	YES	NO
26246251	NO	NO	YES	NO
26246253	NO	NO	YES	NO
26246257	NO	NO	YES	NO
26246261	YES	YES	YES	NO
26246266	NO	NO	YES	NO
26246267	NO	NO	YES	NO
26246273	NO	NO	YES	NO
161486311	NO	NO	YES	NO
26246289	NO	NO	YES	NO
26246294	YES	YES	YES	NO
26246298	NO	NO	YES	NO
26246299	YES	YES	YES	NO
26246300	YES	NO	YES	NO
26246302	YES	YES	YES	NO
26246304	NO	NO	YES	NO
26246306	NO	NO	YES	NO
26246323	NO	NO	YES	NO
26246327	NO	NO	YES	NO
26246342	NO	NO	YES	NO
26246345	YES	NO	YES	NO
26246354	NO	NO	YES	NO
26246358	NO	NO	YES	NO
26246363	NO	NO	YES	NO
26246369	YES	YES	YES	NO
26246379	NO	NO	YES	NO
26246381	NO	NO	YES	NO
26246385	NO	NO	YES	NO
26246386	YES	YES	YES	NO
26246391	NO	NO	YES	NO
26246392	NO	NO	YES	NO
161486300	NO	NO	YES	NO
26246402	NO	NO	YES	NO
26246405	NO	NO	YES	NO
26246413	NO	NO	YES	NO
161486297	NO	NO	YES	NO
161486296	YES	YES	YES	NO
26246424	NO	NO	YES	NO
26246435	NO	NO	YES	NO
26246436	NO	NO	YES	NO
26246453	NO	NO	YES	NO
26246462	NO	NO	YES	NO
26246467	YES	YES	YES	NO
26246476	NO	NO	YES	NO
26246478	NO	NO	YES	NO
26246482	NO	NO	YES	NO
161486291	NO	NO	YES	NO
26246504	NO	NO	YES	NO
26246505	NO	NO	YES	NO
26246509	NO	NO	YES	NO
26246510	NO	NO	YES	NO
26246518	NO	NO	YES	NO
26246522	NO	NO	YES	NO
26246532	NO	NO	YES	NO
161486289	NO	NO	YES	NO
26246551	YES	NO	YES	NO
26246554	NO	NO	YES	NO
26246557	NO	NO	YES	NO
26246558	NO	NO	YES	NO
26246589	YES	YES	YES	NO
26246590	NO	NO	YES	NO
26246595	NO	NO	YES	NO
26246607	NO	NO	YES	NO
26246610	NO	NO	YES	NO
26246614	YES	YES	YES	NO
26246615	NO	NO	YES	NO
26246630	NO	NO	YES	NO
26246636	NO	NO	YES	NO
26246646	NO	NO	YES	NO
26246650	NO	NO	YES	NO
26246659	YES	YES	YES	NO
26246660	NO	NO	YES	NO
26246671	NO	NO	YES	NO
26246687	NO	NO	YES	NO
26246689	NO	NO	YES	NO
161486279	NO	NO	YES	NO
26246694	NO	NO	YES	NO
26246698	NO	NO	YES	NO
26246699	NO	NO	YES	NO
26246700	NO	NO	YES	NO
26246703	NO	NO	YES	NO
26246704	NO	NO	YES	NO
26246708	NO	YES	YES	NO
26246719	YES	YES	YES	NO
26246729	NO	NO	YES	NO
26246739	YES	YES	YES	NO
26246742	NO	NO	YES	NO
26246753	NO	NO	YES	NO
26246754	YES	NO	YES	NO
26246755	NO	NO	YES	NO
26246759	NO	NO	YES	NO
26246770	NO	NO	YES	NO
26246772	NO	NO	YES	NO
26246776	YES	YES	YES	NO
26246789	NO	NO	YES	NO
26246792	NO	NO	YES	NO
26246820	NO	NO	YES	NO
26246825	NO	NO	YES	NO
26246829	NO	NO	YES	NO
26246830	NO	NO	YES	NO
26246849	NO	NO	YES	NO
26246852	NO	NO	YES	NO
26246854	NO	NO	YES	NO
26246857	NO	NO	YES	NO
26246860	NO	NO	YES	NO
26246862	NO	NO	YES	NO
26246868	NO	NO	YES	NO
26246879	NO	NO	YES	NO
26246889	NO	NO	YES	NO
26246898	NO	NO	YES	NO
26246905	NO	NO	YES	NO
26246910	NO	NO	YES	NO
26246917	YES	NO	YES	NO
26246924	NO	NO	YES	NO
26246934	YES	NO	YES	NO
26246937	NO	NO	YES	NO
26246963	NO	NO	YES	NO
26246983	NO	NO	YES	NO
26246986	NO	NO	YES	NO
26247005	NO	NO	YES	NO
26247010	NO	NO	YES	NO
26247021	NO	NO	YES	NO
26247026	NO	NO	YES	NO
26247037	YES	NO	YES	NO
26247045	NO	NO	YES	NO
26247046	NO	NO	YES	NO
26247052	YES	NO	YES	NO
26247064	NO	NO	YES	NO
26247069	NO	NO	YES	NO
26247072	NO	NO	YES	NO
26247074	NO	NO	YES	NO
26247079	NO	NO	YES	NO
26247083	YES	YES	YES	NO
26247085	YES	YES	YES	NO
26247086	NO	YES	YES	NO
26247087	NO	YES	YES	NO
26247088	YES	NO	YES	NO
26247091	YES	YES	YES	NO
26247101	NO	NO	YES	NO
26247102	YES	YES	YES	NO
26247107	NO	NO	YES	NO
26247109	NO	NO	YES	NO
26247111	NO	NO	YES	NO
26247129	NO	NO	YES	NO
26247135	NO	NO	YES	NO
26247137	NO	NO	YES	NO
26247143	NO	YES	YES	NO
26247149	YES	YES	YES	NO
26247151	NO	NO	YES	NO
26247155	NO	NO	YES	NO
26247160	YES	YES	YES	NO
26247162	NO	NO	YES	NO
26247167	NO	NO	YES	NO
26247177	NO	NO	YES	NO
26247178	YES	YES	YES	NO
26247179	YES	YES	YES	NO
26247180	YES	NO	YES	NO
26247181	YES	NO	YES	NO
26247184	NO	NO	YES	NO
26247189	NO	NO	YES	NO
26247190	YES	NO	YES	NO
26247191	NO	NO	YES	NO
26247195	YES	YES	YES	NO
26247197	NO	NO	YES	NO
26247198	NO	NO	YES	NO
161486252	NO	NO	YES	NO
26247211	NO	NO	YES	NO
26247212	NO	NO	YES	NO
26247213	NO	NO	YES	NO
26247214	YES	NO	YES	NO
26247215	YES	YES	YES	NO
26247216	YES	YES	YES	NO
26247217	YES	NO	YES	NO
26247220	YES	YES	YES	NO
26247224	NO	NO	YES	NO
26247225	NO	NO	YES	NO
26247233	NO	NO	YES	NO
26247245	YES	NO	YES	NO
26247256	YES	YES	YES	NO
26247261	NO	NO	YES	NO
26247266	NO	NO	YES	NO
26247268	NO	NO	YES	NO
26247271	NO	NO	YES	NO
26247281	NO	NO	YES	NO
26247283	NO	NO	YES	NO
26247285	NO	NO	YES	NO
26247286	NO	NO	YES	NO
26247287	NO	NO	YES	NO
26247291	NO	NO	YES	NO
26247301	YES	YES	YES	NO
26247306	NO	NO	YES	NO
26247307	NO	NO	YES	NO
26247311	NO	NO	YES	NO
26247321	NO	NO	YES	NO
26247330	NO	NO	YES	NO
26247331	NO	NO	YES	NO
26247334	NO	NO	YES	NO
26247337	YES	YES	YES	NO
26247341	YES	NO	YES	NO
26247348	NO	NO	YES	NO
26247350	NO	NO	YES	NO
26247356	NO	NO	YES	NO
26247358	NO	NO	YES	NO
26247359	NO	YES	YES	NO
26247362	NO	NO	YES	NO
26247365	YES	NO	YES	NO
26247366	YES	YES	YES	NO
26247367	NO	NO	YES	NO
26247388	NO	NO	YES	NO
26247389	NO	NO	YES	NO
26247392	NO	NO	YES	NO
26247407	NO	NO	YES	NO
26247410	NO	NO	YES	NO
26247414	NO	NO	YES	NO
26247417	NO	NO	YES	NO
26247421	NO	NO	YES	NO
26247432	NO	NO	YES	NO
26247437	NO	NO	YES	NO
26247445	NO	NO	YES	NO
26247446	NO	NO	YES	NO
26247457	NO	NO	YES	NO
26247459	YES	YES	YES	NO
26247461	YES	YES	YES	NO
26247464	NO	NO	YES	NO
26247481	NO	NO	YES	NO
26247482	NO	YES	YES	NO
26247490	NO	NO	YES	NO
26247491	YES	NO	YES	NO
161486245	NO	NO	YES	NO
26247518	NO	NO	YES	NO
26247528	NO	NO	YES	NO
26247532	YES	NO	YES	NO
26247534	NO	NO	YES	NO
26247542	NO	NO	YES	NO
26247544	NO	NO	YES	NO
26247549	NO	NO	YES	NO
26247553	NO	NO	YES	NO
26247559	NO	NO	YES	NO
26247571	NO	NO	YES	NO
161486239	NO	NO	YES	NO
26247583	YES	YES	YES	NO
26247598	NO	NO	YES	NO
26247600	NO	NO	YES	NO
26247604	YES	NO	YES	NO
26247612	NO	NO	YES	NO
26247615	NO	NO	YES	NO
26247617	NO	NO	YES	NO
26247625	NO	NO	YES	NO
26247627	NO	NO	YES	NO
26247639	NO	NO	YES	NO
26247643	NO	NO	YES	NO
26247645	YES	NO	YES	NO
26247667	NO	NO	YES	NO
26247671	NO	NO	YES	NO
26247681	NO	NO	YES	NO
26247686	NO	NO	YES	NO
26247687	YES	YES	YES	NO
26247691	NO	NO	YES	NO
26247692	NO	NO	YES	NO
26247694	NO	NO	YES	NO
26247696	NO	NO	YES	NO
26247698	NO	NO	YES	NO
26247706	YES	NO	YES	NO
26247711	NO	NO	YES	NO
26247727	NO	NO	YES	NO
26247730	NO	NO	YES	NO
26247737	YES	NO	YES	NO
26247741	NO	NO	YES	NO
26247743	NO	NO	YES	NO
26247746	NO	NO	YES	NO
26247751	NO	NO	YES	NO
26247754	NO	NO	YES	NO
26247759	NO	NO	YES	NO
26247762	NO	NO	YES	NO
26247764	NO	NO	YES	NO
161486231	NO	NO	YES	NO
26247770	NO	NO	YES	NO
26247772	NO	NO	YES	NO
26247773	NO	NO	YES	NO
26247777	NO	NO	YES	NO
161486228	NO	NO	YES	NO
26247822	NO	NO	YES	NO
26247827	NO	NO	YES	NO
26247828	NO	NO	YES	NO
161486223	YES	YES	YES	NO
26247847	NO	NO	YES	NO
26247851	YES	NO	YES	NO
26247854	NO	NO	YES	NO
26247856	NO	NO	YES	NO
26247861	NO	NO	YES	NO
26247863	NO	NO	YES	NO
26247866	NO	NO	YES	NO
26247875	NO	NO	YES	NO
26247890	NO	NO	YES	NO
26247891	NO	NO	YES	NO
26247893	YES	NO	YES	NO
26247899	NO	NO	YES	NO
26247901	NO	NO	YES	NO
26247917	NO	NO	YES	NO
26247927	NO	NO	YES	NO
26247932	NO	NO	YES	NO
26247936	NO	NO	YES	NO
26247947	YES	YES	YES	NO
26247951	YES	NO	YES	NO
26247963	NO	NO	YES	NO
26247964	NO	NO	YES	NO
26247966	NO	NO	YES	NO
26247974	YES	YES	YES	NO
26247979	NO	NO	YES	NO
26248006	YES	YES	YES	NO
26248010	NO	NO	YES	NO
26248013	NO	NO	YES	NO
26248015	NO	NO	YES	NO
26248037	NO	NO	YES	NO
26248043	NO	NO	YES	NO
26248056	YES	NO	YES	NO
26248061	NO	NO	YES	NO
26248079	NO	NO	YES	NO
26248086	NO	NO	YES	NO
26248087	NO	NO	YES	NO
26248091	NO	NO	YES	NO
26248094	NO	NO	YES	NO
26248099	NO	NO	YES	NO
26248105	YES	YES	YES	NO
161486204	NO	NO	YES	NO
26248139	YES	NO	YES	NO
26248142	NO	NO	YES	NO
26248144	NO	NO	YES	NO
26248191	YES	YES	YES	NO
26248199	NO	NO	YES	NO
26248202	YES	YES	YES	NO
161486198	YES	NO	YES	NO
26248206	NO	NO	YES	NO
161486197	NO	NO	YES	NO
26248212	YES	YES	YES	NO
26248217	NO	NO	YES	NO
26248219	NO	NO	YES	NO
26248224	NO	NO	YES	NO
26248227	NO	NO	YES	NO
26248228	NO	NO	YES	NO
26248231	NO	NO	YES	NO
26248234	NO	NO	YES	NO
26248246	YES	YES	YES	NO
26248249	NO	NO	YES	NO
26248251	NO	NO	YES	NO
26248252	NO	NO	YES	NO
26248256	NO	NO	YES	NO
26248259	YES	NO	YES	NO
26248263	NO	NO	YES	NO
26248264	YES	NO	YES	NO
26248266	NO	NO	YES	NO
26248283	NO	NO	YES	NO
26248292	YES	YES	YES	NO
26248314	NO	NO	YES	NO
26248317	NO	NO	YES	NO
26248335	NO	NO	YES	NO
26248347	NO	NO	YES	NO
26248349	NO	NO	YES	NO
26248351	YES	NO	YES	NO
26248361	NO	NO	YES	NO
26248368	NO	NO	YES	NO
26248375	NO	NO	YES	NO
26248380	YES	NO	YES	NO
26248382	NO	NO	YES	NO
26248393	NO	NO	YES	NO
26248412	NO	NO	YES	NO
26248428	NO	NO	YES	NO
229106377	NO	NO	YES	NO
26248432	NO	NO	YES	NO
26248439	NO	NO	YES	NO
161486186	NO	NO	YES	NO
26248454	YES	NO	YES	NO
26248461	YES	YES	YES	NO
26248473	NO	NO	YES	NO
26248483	YES	YES	YES	NO
26248495	NO	NO	YES	NO
26248501	YES	NO	YES	NO
26248510	NO	NO	YES	NO
26248521	NO	NO	YES	NO
26248526	NO	NO	YES	NO
26248534	YES	YES	YES	NO
26248551	NO	NO	YES	NO
26248553	NO	NO	YES	NO
26248569	NO	NO	YES	NO
161486176	NO	NO	YES	NO
26248573	YES	YES	YES	NO
26248574	NO	NO	YES	NO
26248583	NO	NO	YES	NO
161486175	YES	NO	YES	NO
26248588	NO	NO	YES	NO
26248590	NO	NO	YES	NO
26248593	NO	NO	YES	NO
26248594	NO	NO	YES	NO
26248595	NO	NO	YES	NO
26248601	YES	NO	YES	NO
26248614	YES	YES	YES	NO
26248631	NO	NO	YES	NO
26248638	YES	YES	YES	NO
26248653	NO	NO	YES	NO
26248660	NO	NO	YES	NO
26248666	NO	NO	YES	NO
26248667	NO	NO	YES	NO
26248670	NO	NO	YES	NO
26248675	NO	NO	YES	NO
26248691	NO	NO	YES	NO
26248720	YES	YES	YES	NO
26248723	YES	NO	YES	NO
26248724	NO	NO	YES	NO
26248730	NO	NO	YES	NO
26248733	YES	YES	YES	NO
26248734	NO	NO	YES	NO
26248737	NO	NO	YES	NO
26248745	NO	NO	YES	NO
26248754	YES	YES	YES	NO
26248756	NO	NO	YES	NO
26248759	NO	NO	YES	NO
161486163	NO	YES	YES	NO
26248789	NO	NO	YES	NO
26248791	NO	NO	YES	NO
26248809	NO	NO	YES	NO
26248827	NO	NO	YES	NO
26248834	NO	NO	YES	NO
26248835	NO	NO	YES	NO
26248839	NO	NO	YES	NO
26248845	NO	NO	YES	NO
26248864	NO	NO	YES	NO
26248865	YES	NO	YES	NO
26248867	YES	NO	YES	NO
26248872	YES	YES	YES	NO
26248879	NO	NO	YES	NO
26248880	YES	YES	YES	NO
26248892	NO	NO	YES	NO
161486151	NO	NO	YES	NO
26248896	NO	NO	YES	NO
26248897	NO	NO	YES	NO
26248905	NO	NO	YES	NO
161486147	NO	NO	YES	NO
229106374	NO	NO	YES	NO
26248961	NO	NO	YES	NO
26248965	YES	YES	YES	NO
26248969	NO	NO	YES	NO
26248981	YES	NO	YES	NO
26248984	NO	NO	YES	NO
26248992	YES	YES	YES	NO
26248997	NO	NO	YES	NO
26249001	NO	NO	YES	NO
26249009	NO	NO	YES	NO
161486142	NO	NO	YES	NO
26249020	NO	NO	YES	NO
26249025	NO	NO	YES	NO
26249027	NO	NO	YES	NO
26249034	NO	NO	YES	NO
26249042	NO	NO	YES	NO
26249056	NO	NO	YES	NO
26249057	NO	NO	YES	NO
26249061	NO	NO	YES	NO
26249080	NO	NO	YES	NO
26249082	YES	NO	YES	NO
26249090	NO	NO	YES	NO
26249091	NO	NO	YES	NO
26249094	NO	NO	YES	NO
26249100	NO	NO	YES	NO
26249126	NO	NO	YES	NO
26249127	NO	NO	YES	NO
26249136	YES	NO	YES	NO
26249148	YES	YES	YES	NO
26249154	NO	NO	YES	NO
26249155	NO	NO	YES	NO
26249165	NO	NO	YES	NO
26249167	NO	NO	YES	NO
26249175	NO	NO	YES	NO
26249176	NO	NO	YES	NO
26249178	NO	NO	YES	NO
26249180	NO	NO	YES	NO
26249192	NO	NO	YES	NO
26249200	NO	NO	YES	NO
26249201	NO	NO	YES	NO
26249206	NO	NO	YES	NO
26249214	NO	NO	YES	NO
26249215	NO	NO	YES	NO
26249220	NO	NO	YES	NO
26249226	YES	NO	YES	NO
26249229	NO	NO	YES	NO
26249231	NO	NO	YES	NO
26249254	NO	NO	YES	NO
26249257	NO	NO	YES	NO
26249268	NO	NO	YES	NO
26249280	NO	NO	YES	NO
26249301	NO	NO	YES	NO
26249306	NO	NO	YES	NO
26249311	NO	NO	YES	NO
26249321	YES	NO	YES	NO
26249322	NO	NO	YES	NO
26249327	NO	NO	YES	NO
26249348	NO	NO	YES	NO
26249366	YES	YES	YES	NO
161486126	NO	NO	YES	NO
161486124	NO	NO	YES	NO
26249384	NO	NO	YES	NO
26249401	NO	NO	YES	NO
26249403	YES	NO	YES	NO
26249406	YES	NO	YES	NO
26249415	NO	NO	YES	NO
26249419	YES	YES	YES	NO
26249422	NO	NO	YES	NO
26249423	NO	NO	YES	NO
26249431	NO	NO	YES	NO
26249437	NO	NO	YES	NO
26249438	NO	NO	YES	NO
26249440	NO	NO	YES	NO
26249441	NO	NO	YES	NO
26249475	NO	NO	YES	NO
26249477	YES	NO	YES	NO
26249479	YES	YES	YES	NO
26249482	NO	NO	YES	NO
26249483	NO	NO	YES	NO
26249500	YES	YES	YES	NO
26249502	NO	NO	YES	NO
26249505	YES	NO	YES	NO
26249510	NO	NO	YES	NO
26249511	YES	NO	YES	NO
26249513	NO	NO	YES	NO
26249520	NO	NO	YES	NO
26249537	NO	NO	YES	NO
26249559	NO	NO	YES	NO
26249563	NO	NO	YES	NO
26249571	NO	NO	YES	NO
26249579	YES	NO	YES	NO
26249600	NO	NO	YES	NO
26249613	NO	NO	YES	NO
161486120	YES	YES	YES	NO
26249630	NO	NO	YES	NO
26249636	NO	NO	YES	NO
26249640	NO	NO	YES	NO
26249647	NO	NO	YES	NO
26249649	NO	NO	YES	NO
26249655	NO	NO	YES	NO
26249662	NO	NO	YES	NO
229106371	YES	NO	YES	NO
26249687	NO	NO	YES	NO
26249691	NO	NO	YES	NO
26249694	NO	NO	YES	NO
26249701	NO	NO	YES	NO
161486113	NO	NO	YES	NO
26249711	NO	NO	YES	NO
26249716	NO	NO	YES	NO
26249722	NO	NO	YES	NO
26249723	NO	NO	YES	NO
26249731	YES	YES	YES	NO
26249735	NO	NO	YES	NO
26249742	NO	NO	YES	NO
161486111	NO	NO	YES	NO
26249751	NO	NO	YES	NO
26249768	NO	NO	YES	NO
26249769	NO	NO	YES	NO
26249776	NO	NO	YES	NO
26249786	YES	NO	YES	NO
26249792	NO	NO	YES	NO
26249798	NO	NO	YES	NO
26249819	YES	YES	YES	NO
161486101	NO	NO	YES	NO
26249825	NO	NO	YES	NO
26249826	NO	NO	YES	NO
26249829	NO	NO	YES	NO
26249833	NO	NO	YES	NO
26249839	NO	NO	YES	NO
26249845	NO	NO	YES	NO
26249848	NO	NO	YES	NO
26249851	NO	NO	YES	NO
26249855	NO	NO	YES	NO
26249857	NO	NO	YES	NO
26249858	NO	NO	YES	NO
26249876	YES	NO	YES	NO
26249877	NO	NO	YES	NO
26249881	NO	NO	YES	NO
26249883	YES	YES	YES	NO
26249886	NO	NO	YES	NO
26249892	NO	NO	YES	NO
26249909	NO	NO	YES	NO
26249915	NO	NO	YES	NO
26249916	NO	NO	YES	NO
26249917	NO	NO	YES	NO
26249919	NO	NO	YES	NO
26249925	NO	NO	YES	NO
26249934	NO	NO	YES	NO
26249938	NO	NO	YES	NO
161486095	NO	NO	YES	NO
26249946	NO	NO	YES	NO
26249947	NO	NO	YES	NO
26249982	NO	NO	YES	NO
161486094	NO	NO	YES	NO
26249986	NO	NO	YES	NO
26249987	NO	NO	YES	NO
26249988	NO	NO	YES	NO
26249995	NO	NO	YES	NO
26250015	NO	NO	YES	NO
26250025	NO	NO	YES	NO
26250028	NO	NO	YES	NO
26250035	YES	YES	YES	NO
26250052	NO	NO	YES	NO
26250062	NO	NO	YES	NO
26250072	NO	NO	YES	NO
26250082	NO	NO	YES	NO
161486081	YES	NO	YES	NO
26250097	NO	NO	YES	NO
26250105	NO	NO	YES	NO
26250109	NO	NO	YES	NO
26250111	NO	NO	YES	NO
26250116	NO	NO	YES	NO
26250121	NO	NO	YES	NO
26250134	NO	NO	YES	NO
26250146	NO	NO	YES	NO
26250157	NO	NO	YES	NO
26250174	NO	NO	YES	NO
26250175	NO	NO	YES	NO
26250192	NO	NO	YES	NO
26250193	NO	NO	YES	NO
26250202	NO	NO	YES	NO
26250222	NO	NO	YES	NO
26250223	NO	NO	YES	NO
26250237	NO	NO	YES	NO
26250244	NO	NO	YES	NO
26250247	NO	NO	YES	NO
26250253	NO	NO	YES	NO
26250255	NO	NO	YES	NO
26250261	NO	NO	YES	NO
26250270	NO	NO	YES	NO
26250282	NO	NO	YES	NO
26250283	NO	NO	YES	NO
26250286	NO	NO	YES	NO
26250294	NO	NO	YES	NO
26250296	NO	NO	YES	NO
26250308	NO	NO	YES	NO
26250317	NO	NO	YES	NO
26250325	NO	NO	YES	NO
26250326	NO	NO	YES	NO
26250348	YES	NO	YES	NO
26250360	NO	NO	YES	NO
26250362	NO	NO	YES	NO
26250363	NO	NO	YES	NO
26250368	NO	NO	YES	NO
26250371	NO	NO	YES	NO
26250378	NO	NO	YES	NO
26250379	NO	NO	YES	NO
26250380	YES	YES	YES	NO
26250383	YES	YES	YES	NO
26250388	YES	NO	YES	NO
26250389	NO	NO	YES	NO
26250392	NO	NO	YES	NO
26250404	NO	NO	YES	NO
26250426	NO	NO	YES	NO
161486059	NO	NO	YES	NO
26250440	NO	NO	YES	NO
26250443	YES	NO	YES	NO
26250444	NO	NO	YES	NO
26250446	NO	NO	YES	NO
26250448	NO	NO	YES	NO
26250450	NO	NO	YES	NO
26250457	NO	NO	YES	NO
26250474	NO	NO	YES	NO
26250482	NO	NO	YES	NO
26250484	NO	NO	YES	NO
161486056	NO	NO	YES	NO
26250490	NO	NO	YES	NO
26250497	NO	NO	YES	NO
26250509	NO	NO	YES	NO
26250522	NO	NO	YES	NO
26250539	YES	NO	YES	NO
26250545	NO	NO	YES	NO
26250548	YES	NO	YES	NO
161486052	NO	NO	YES	NO
26250554	YES	NO	YES	NO
26250559	NO	NO	YES	NO
26250562	YES	NO	YES	NO
26250585	NO	NO	YES	NO
26250589	NO	NO	YES	NO
26250591	NO	NO	YES	NO
26250604	NO	NO	YES	NO
26250605	NO	NO	YES	NO
26250606	NO	NO	YES	NO
26250617	NO	NO	YES	NO
26250623	NO	NO	YES	NO
26250625	YES	YES	YES	NO
26250630	NO	NO	YES	NO
26250637	NO	NO	YES	NO
26250641	NO	NO	YES	NO
26250644	NO	NO	YES	NO
26250648	NO	NO	YES	NO
26250649	NO	NO	YES	NO
26250654	NO	NO	YES	NO
26250657	NO	NO	YES	NO
26250663	NO	NO	YES	NO
26250671	NO	NO	YES	NO
26250672	NO	NO	YES	NO
26250674	NO	NO	YES	NO
26250682	NO	NO	YES	NO
26250685	NO	NO	YES	NO
26250686	YES	YES	YES	NO
26250687	NO	NO	YES	NO
26250688	NO	NO	YES	NO
26250694	NO	NO	YES	NO
26250700	NO	NO	YES	NO
26250703	NO	NO	YES	NO
26250708	YES	YES	YES	NO
26250714	NO	NO	YES	NO
26250715	NO	NO	YES	NO
26250722	NO	NO	YES	NO
26250723	YES	NO	YES	NO
26250725	NO	NO	YES	NO
26250754	NO	NO	YES	NO
26250764	NO	NO	YES	NO
26250781	NO	NO	YES	NO
26250785	NO	NO	YES	NO
26250801	NO	NO	YES	NO
26250806	YES	YES	YES	NO
26250814	NO	NO	YES	NO
26250828	NO	NO	YES	NO
161486024	NO	NO	YES	NO
26250845	NO	NO	YES	NO
26250855	NO	NO	YES	NO
26250861	NO	NO	YES	NO
26250869	NO	NO	YES	NO
26250871	NO	NO	YES	NO
26250873	NO	NO	YES	NO
26250877	NO	NO	YES	NO
26250878	NO	NO	YES	NO
26250881	NO	NO	YES	NO
26250890	NO	NO	YES	NO
26250898	NO	NO	YES	NO
26250899	NO	NO	YES	NO
26250908	NO	NO	YES	NO
26250910	NO	NO	YES	NO
26250917	NO	NO	YES	NO
26250943	NO	NO	YES	NO
26250944	NO	NO	YES	NO
26250945	NO	NO	YES	NO
26250965	NO	NO	YES	NO
26250966	YES	NO	YES	NO
26250972	NO	NO	YES	NO
26250976	NO	NO	YES	NO
26250978	YES	NO	YES	NO
26250979	NO	NO	YES	NO
26250981	NO	NO	YES	NO
26250985	NO	NO	YES	NO
26250988	YES	YES	YES	NO
26250991	NO	NO	YES	NO
26250992	NO	YES	YES	NO
26251002	NO	NO	YES	NO
26251005	NO	NO	YES	NO
26251022	NO	NO	YES	NO
26251031	NO	NO	YES	NO
26251034	NO	NO	YES	NO
26251036	YES	NO	YES	NO
26251038	NO	NO	YES	NO
26251050	NO	NO	YES	NO
26251064	NO	NO	YES	NO
26251066	NO	NO	YES	NO
26251067	NO	NO	YES	NO
26251074	NO	NO	YES	NO
26251078	YES	NO	YES	NO
26251079	NO	NO	YES	NO
26251080	YES	NO	YES	NO
26251090	YES	NO	YES	NO
26251096	NO	NO	YES	NO
26251102	NO	NO	YES	NO
26251104	NO	NO	YES	NO
26251105	NO	NO	YES	NO
161486009	NO	NO	YES	NO
26251126	NO	YES	YES	NO
26251128	NO	NO	YES	NO
26251129	NO	NO	YES	NO
26251131	NO	NO	YES	NO
26251137	NO	NO	YES	NO
26251141	NO	NO	YES	NO
26251142	YES	NO	YES	NO
26251162	NO	NO	YES	NO
26251164	NO	NO	YES	NO
26251165	NO	NO	YES	NO
26251169	NO	NO	YES	NO
26251170	NO	NO	YES	NO
26251178	NO	NO	YES	NO
26251182	NO	NO	YES	NO
26251183	YES	NO	YES	NO
26251185	NO	NO	YES	NO
26251188	NO	NO	YES	NO
26251218	NO	NO	YES	NO
26251254	NO	NO	YES	NO
26251263	YES	NO	YES	NO
26251265	NO	NO	YES	NO
26251294	NO	NO	YES	NO
